# Supplementary material for: Epigenetic risk stratification in juvenile myelomonocytic leukemia by targeted methylation analysis of the BMP4 locus
Source: Clin Epigenetics. 2025 Oct 3;17:154. doi: 10.1186/s13148-025-01983-0 (PMC12492826; doi:10.1186/s13148-025-01983-0)
Supplement: Supplementary file 4 — Additional file 4. [file 13148_2025_1983_MOESM4_ESM.xlsx]

## Sheet: Suppl 1
Sample_ID	Sex	Age months	Material	Mutation	BMP4 methylation by bs-NGS (%)	BMP4_Class	Ranking BMP4 high methylated to low	Methylation class Microarray	Fetal hemoglobin (%)	Event	Death	Time to HSCT years after diagnosis)	Time to death years after HSCT)	Follow-up (years after Diagnosis)
S_1	M	42.8	bone marrow	CBL	16.4	BMP4n	32	LM	1.4					17.8
S_10	F	2.5	bone marrow	CBL	6	BMP4n	107	LM	59.4			0.9		11.9
S_100	M	6.8	bone marrow	PTPN11	13.8	BMP4n	47	IM
S_101	M	8.3	bone marrow	KRAS	3.9	BMP4n	116	IM
S_102	M	24.5	bone marrow	KRAS	8.9	BMP4n	88	IM
S_103	M	4.2	bone marrow	PTPN11	14.6	BMP4n	42	LM	20
S_104	M	28.8	bone marrow	PTPN11	14.1	BMP4n	46	HM
S_105		27.0	peripheral blood	KRAS	12.9	BMP4n	55	LM
S_106	M	6.1	bone marrow	PTPN11	29.1	BMP4h	6	IM	29					0.2
S_107	F	22.7	peripheral blood	PTPN11	8.1	BMP4n	90	IM
S_108	F	32.6	bone marrow	NRAS	21.1	BMP4h	18	HM	53					0.7
S_109	M	11.2	peripheral blood	PTPN11	9.3	BMP4n	80	IM
S_11	M	21.0	bone marrow	PTPN11	15.1	BMP4n	38	HM	35.6	relapse		0.2		16.2
S_110	M	14.0	peripheral blood	KRAS	10.8	BMP4n	66	LM
S_111	M	81.2	peripheral blood	NRAS	13	BMP4n	54	HM
S_12	M	7.0	peripheral blood	NRAS	7.2	BMP4n	99	LM	1			0.3		17.4
S_13	M	8.0	bone marrow	NRAS	6.9	BMP4n	100	LM	13.3			0.5		15.3
S_14	F	25.1	peripheral blood	PTPN11	10.1	BMP4n	72	HM	13.1	relapse	deceased	0.4	0.2	0.6
S_15	F	2.3	bone marrow	CBL	9.3	BMP4n	81	LM				0.2		9.3
S_16	M	16.4	peripheral blood	NF1	5.6	BMP4n	110	IM	6.4	NRM	deceased	0.1	4.1	4.2
S_17	M	17.0	bone marrow	CBL	5.5	BMP4n	111	LM	7.9			0.6		6.5
S_18	F	13.6	bone marrow	PTPN11	10.2	BMP4n	70	IM		NRM	deceased	0.2	4.1	4.3
S_19	M	17.0	bone marrow	NF1	13.2	BMP4n	52	IM	25.7	NRM	deceased	0.2	0.2	0.5
S_2	M	29.8	bone marrow	PTPN11	9.1	BMP4n	83	IM				0.1		10.5
S_20	M	32.9	peripheral blood	NF1	18.5	BMP4h	26	IM	0.5			0.9		14
S_21	M	1.9	bone marrow	KRAS	7.8	BMP4n	94	IM	39.5	relapse	deceased	0.7	0.9	1.6
S_22	M	71.5	peripheral blood	NF1	10.4	BMP4n	69	HM				0.3		13.8
S_23	M	13.0	peripheral blood	NRAS	10.5	BMP4n	67	LM						14.3
S_24	F	53.9	bone marrow	PTPN11	31.1	BMP4h	4	HM	80			0.2		12.9
S_25	M	35.9	bone marrow	NF1	19.4	BMP4h	22	IM				0.2		7.7
S_26	M	5.8	bone marrow	KRAS	6.6	BMP4n	103	IM	1					0.1
S_27	M	53.4	bone marrow	PTPN11	17.4	BMP4h	29	HM	16					0.4
S_28	M	16.4	bone marrow	PTPN11	8.9	BMP4n	87	IM	4.2			0.5		12.5
S_29	F	4.1	bone marrow	NF1	7.2	BMP4n	98	LM	16					0.1
S_3	M	8.4	bone marrow	PTPN11	17.7	BMP4h	27	IM	3.5			0.5		18.7
S_30	F	17.2	peripheral blood	NF1	9.9	BMP4n	75	IM	4.3			0.6		9.9
S_31	M	18.6	bone marrow	PTPN11	11.9	BMP4n	60	IM		relapse		0.1		13.4
S_32	M	45.8	bone marrow	PTPN11	24.3	BMP4h	12	HM	33	relapse	deceased	0.1	2.7	2.9
S_33	M	39.5	bone marrow	PTPN11	25.4	BMP4h	11	HM	55.2	relapse	deceased	0.4	0.5	0.9
S_34	F	16.6	bone marrow	CBL	13	BMP4n	53	LM	0.3			0.2		12.8
S_35	M	71.5	bone marrow	PTPN11	19.1	BMP4h	23	HM	48	relapse		0.3		12.8
S_36	M	17.8	bone marrow	PTPN11	18.9	BMP4h	24	HM	23.6					0.1
S_37	M	1.6	peripheral blood	KRAS	13.3	BMP4n	49	LM	43	NRM	deceased	0.5	0.1	0.6
S_38	M	26.5	bone marrow	KRAS	9	BMP4n	86	IM	4.3			0.4		10.1
S_39	M	2.4	bone marrow	Noonan	10.1	BMP4n	71	LM	9.6					12.9
S_4	F	12.7	bone marrow	NRAS	7.9	BMP4n	93	LM	9.2	NRM	deceased	6.4	0.4	6.8
S_40	M	48.7	bone marrow	PTPN11	42.1	BMP4h	1	HM	36.1	relapse		0.2		12.4
S_41	M	35.8	bone marrow	NRAS	11.4	BMP4n	63	LM	0.9					13.3
S_42	M	40.2	bone marrow	NF1	17.1	BMP4n	30	HM	61	relapse		0.3		11.1
S_43	F	32.0	bone marrow	PTPN11	31.3	BMP4h	3	HM		relapse		0.2		11.9
S_44	M	3.2	bone marrow	NRAS	18.7	BMP4h	25	LM				0.1		11.2
S_45	M	3.8	bone marrow	KRAS	14.1	BMP4n	45	IM	41.6			0.2		7.9
S_46	F	16.7	peripheral blood	CBL	14.4	BMP4n	43	LM	0					7.2
S_47	M	13.7	bone marrow	NRAS	25.8	BMP4h	10	IM	8	relapse		0.4		10.8
S_48	F	33.8	bone marrow	KRAS	9	BMP4n	84	IM	1.8	NRM	deceased	0.1	0.5	0.6
S_49	F	0.8	bone marrow	Noonan	9.8	BMP4n	76	LM
S_5	F	17.0	bone marrow	NRAS	8	BMP4n	92	IM	60					11.4
S_50	M	32.9	bone marrow	PTPN11	23.9	BMP4h	15	HM	52.8	NRM	deceased	0.2	0.3	0.6
S_51	M	31.0	bone marrow	NRAS	9.5	BMP4n	78	LM	6.1					9.2
S_52	F	65.8	bone marrow	PTPN11	21.1	BMP4h	19	HM				0.2		11.4
S_53	M	50.0	bone marrow	PTPN11	34.8	BMP4h	2	HM		relapse	deceased	0.3	1.7	2.1
S_54	M	35.6	peripheral blood	NF1	14.8	BMP4n	41	IM	12.4			0.2		4.1
S_55	F	2.4	bone marrow	Noonan	14.2	BMP4n	44	LM	13					9.8
S_56	M	65.0	bone marrow	NRAS	15.9	BMP4n	34	HM	45.8			0.3		4.7
S_57	M	2.8	bone marrow	NRAS	12.2	BMP4n	59	LM	32.2			0.4		7.4
S_58	M	0.8	peripheral blood	Noonan	5.9	BMP4n	109	LM						6.7
S_59	M	19.6	bone marrow	PTPN11	28.2	BMP4h	8	IM	13.2					0.6
S_6	F	17.6	bone marrow	CBL	6.8	BMP4n	101	LM				0.3		14.4
S_60	M	38.9	peripheral blood	PTPN11	13.2	BMP4n	51	HM		relapse	deceased	0.2	0.4	0.8
S_61	M	0.5	bone marrow	Noonan	6.5	BMP4n	104	LM	15.7					1.9
S_62	M	147.8	bone marrow	NF1	13.5	BMP4n	48	HM	61.7					1.4
S_63	M	12.1	bone marrow	NRAS	17.5	BMP4h	28	HM	40	relapse	deceased	0.4	2.1	2.5
S_64	F	35.8	bone marrow	NF1	21.4	BMP4h	17	HM	28			0.2		7.2
S_65	M	32.2	bone marrow	PTPN11	12.6	BMP4n	56	HM	32.2	relapse		0.8		2
S_66	M	2.8	bone marrow	PTPN11	11.8	BMP4n	61	IM	58.1			0.3		7.3
S_67	F	32.6	bone marrow	PTPN11	14.9	BMP4n	39	HM	6.9			0.1		7.2
S_68	M	3.5	bone marrow	Noonan	9.2	BMP4n	82	LM
S_69	M	11.9	peripheral blood	NRAS	6.7	BMP4n	102	LM	1.4			0.2		5.2
S_7	M	12.7	bone marrow	CBL	8.4	BMP4n	89	LM	1	relapse		0.2		16.5
S_70	M	9.5	bone marrow	KRAS	10	BMP4n	73	IM				0.2		7.4
S_71	M	1.7	peripheral blood	KRAS	5.9	BMP4n	108	IM	67.4			0.2		8.2
S_72	M	1.1	bone marrow	Noonan	6.3	BMP4n	106	LM						5.3
S_73	F	1.1	bone marrow	Noonan	27.9	BMP4h	9	LM						8.2
S_74	M	70.0	bone marrow	PTPN11	28.5	BMP4h	7	HM	9.7
S_75	M	2.9	bone marrow	Noonan	9.4	BMP4n	79	LM	49.6					6.9
S_76	M	21.7	bone marrow	NF1	16.4	BMP4n	31	IM				0.4		6.5
S_77	F	5.0	bone marrow	PTPN11	9.9	BMP4n	74	IM	17.4	relapse		0.5		8
S_78	M	2.0	bone marrow	Noonan	24	BMP4h	13	LM						3.5
S_79	M	2.2	bone marrow	Noonan	13.3	BMP4n	50	LM	86.6					6.5
S_8	M	5.2	bone marrow	KRAS	14.9	BMP4n	40	LM				0.2		17.4
S_80	M	20.8	bone marrow	PTPN11	16.2	BMP4n	33	HM	68			0.3		4
S_81	M	44.9	bone marrow	KRAS	20.4	BMP4h	21	HM	43					0.2
S_82	M	33.5	peripheral blood	PTPN11	11.2	BMP4n	64	LM
S_83	M	9.2	bone marrow	PTPN11	10.4	BMP4n	68	IM
S_84	F	22.3	bone marrow	NRAS	30.7	BMP4h	5	HM	75	relapse		0.5		2.5
S_85	M	16.7	peripheral blood	KRAS	7.4	BMP4n	96	IM
S_86	F	32.0	bone marrow	KRAS	15.4	BMP4n	35	LM	1.8					1.5
S_87	F	25.3	peripheral blood	PTPN11	20.7	BMP4h	20	HM	26.5			0.8		1.4
S_88	M	9.2	bone marrow	KRAS	15.2	BMP4n	37	LM	0.8			1.3		2
S_89	F	41.6	peripheral blood	CBL	6.4	BMP4n	105	LM
S_9	M	10.4	peripheral blood	PTPN11	8	BMP4n	91	IM	1.2	relapse	deceased	0.9	0.3	1.3
S_90	F	181.6	peripheral blood	CBL	4.2	BMP4n	114	LM	0.9
S_91	M	24.4	bone marrow	NF1	3.9	BMP4n	115	LM	1.2					0.3
S_92	M	2.5	bone marrow	KRAS	9	BMP4n	85	LM	38.1					0.4
S_93	M	43.3	bone marrow	PTPN11	5.3	BMP4n	113	IM	53.1					0.3
S_94	M	32.7	bone marrow	NRAS	9.7	BMP4n	77	LM
S_95	M	13.1	bone marrow	NRAS	5.4	BMP4n	112	LM	2.9
S_96	F	4.1	bone marrow	PTPN11	12.5	BMP4n	58	LM	11.1					0.7
S_97	M	18.6	bone marrow	NRAS	12.6	BMP4n	57	LM
S_98	M	36.3	bone marrow	PTPN11	23.3	BMP4h	16	HM
S_99	M	4.8	peripheral blood	PTPN11	10.8	BMP4n	65	IM
