# Supplementary material for: Epigenetic risk stratification in juvenile myelomonocytic leukemia by targeted methylation analysis of the BMP4 locus
Source: Clin Epigenetics. 2025 Oct 3;17:154. doi: 10.1186/s13148-025-01983-0 (PMC12492826; doi:10.1186/s13148-025-01983-0)
Supplement: Supplementary file 5 — Additional file 5. [file 13148_2025_1983_MOESM5_ESM.xlsx]

## Sheet: Suppl 2
Sample-ID	Sample type	CpG1	CpG2	CpG3	CpG4	CpG5	CpG6
S-1	JMML	17.56	17.42	16.01	18.11	13.63	15.48
S-2	JMML	13.24	13.29	7.04	8.12	6.14	6.49
S-3	JMML	20.84	18.77	15.83	20.09	14.02	16.79
S-4	JMML	10.76	11.26	5.74	7.68	5.28	6.73
S-5	JMML	10.31	13.07	5.52	7.03	5.96	6.08
S-6	JMML	8.36	9.08	5.63	6.78	5.65	5.04
S-7	JMML	10.74	10.39	8.28	8.8	5.56	6.58
S-8	JMML	17.92	17.42	13.11	16.29	11.73	12.82
S-9	JMML	9.98	12.25	6.5	7.93	5.72	5.86
S-10	JMML	8.53	9.49	5.13	4.5	3.86	4.25
S-11	JMML	17.06	19.22	12.43	16.61	11.55	14.02
S-12	JMML	9.55	9.88	5.49	6.96	5.32	5.77
S-13	JMML	9.11	10.68	5.35	6.88	4.52	4.85
S-14	JMML	10.97	13.12	13.17	9.5	6.18	7.6
S-15	JMML	12.12	13.04	7.49	8.61	7.02	7.51
S-16	JMML	7.31	8.38	3.91	5.63	3.86	4.36
S-17	JMML	8.62	7.51	4.16	5.38	2.72	4.48
S-18	JMML	20.52	15.68	5.83	7.09	4.47	7.8
S-19	JMML	17.36	17.07	10.84	15.21	9.36	9.23
S-20	JMML	21.19	20.07	15.79	20.3	15.59	18.19
S-21	JMML	9.93	11.5	5.56	8.09	5.38	6.34
S-22	JMML	15.16	16.32	7.66	9.76	6.53	6.95
S-23	JMML	12.53	14.76	8.53	10.5	8.2	8.62
S-24	JMML	25.28	23.19	32.16	40.22	27.98	37.78
S-25	JMML	19.64	20.79	17.48	27.32	16.01	15.14
S-26	JMML	9.58	10.07	4.72	5.73	4.2	5.15
S-27	JMML	19.63	19.97	15.54	19.83	14.15	15.17
S-28	JMML	9.72	12.64	9.45	6.58	5.5	9.35
S-29	JMML	9.39	10.76	5.14	6.86	4.94	6.19
S-30	JMML	12.6	12.26	7.86	11.19	7.7	7.92
S-31	JMML	15.58	14.58	9.84	12.99	8.69	9.97
S-32	JMML	24.14	24.14	13.79	37.5	21.88	24.24
S-33	JMML	23.1	33.19	20.31	28.11	29.56	18.25
S-34	JMML	15.55	15.76	11.31	13.97	9.84	11.44
S-35	JMML	21.61	21.76	16.75	23.15	14.83	16.78
S-36	JMML	20.86	35.04	13.59	18.21	11.82	13.95
S-37	JMML	15.64	16.75	11.58	14.39	9.91	11.31
S-38	JMML	11.76	12.97	7.08	8.69	6.7	6.7
S-39	JMML	15.07	8.8	7.73	10.96	11.35	6.93
S-40	JMML	40.2	40.76	38.73	52.32	45.28	35.11
S-41	JMML	14.35	16.54	8.98	11.53	8.4	8.79
S-42	JMML	17.08	22.69	18.47	15.12	13.99	14.98
S-43	JMML	30.14	30.7	32.86	32.77	28.4	33.00
S-44	JMML	22.55	22.12	15.92	21.23	14.4	15.86
S-45	JMML	16.39	16.63	12.6	15.56	11.28	12.12
S-46	JMML	22.54	16.84	12.15	13.37	10.19	11.31
S-47	JMML	28.44	23.01	25.06	30.47	22.76	25.11
S-48	JMML	12.64	12.44	7.62	7.96	6.46	7.14
S-49	JMML	12.81	14.13	8.19	8.92	7.15	7.37
S-50	JMML	29.61	26.97	20.59	31.05	16.52	18.46
S-51	JMML	11.69	12.14	7.64	9.43	7.9	8.02
S-52	JMML	36.3	39.2	12.57	16.93	9.21	12.1
S-53	JMML	34.06	31.51	36.12	37.73	32.65	36.95
S-54	JMML	22.59	21.38	10.08	15.03	8.94	10.49
S-55	JMML	16.64	16.51	12.1	15.57	11.97	12.41
S-56	JMML	17.00	19.17	14.1	19.14	14.07	11.97
S-57	JMML	14.32	15.83	10.81	13.58	9.5	9.28
S-58	JMML	9.24	8.76	4.08	5.05	3.84	4.34
S-59	JMML	31.97	26.98	24.43	33.96	26.05	25.7
S-60	JMML	12.21	16.9	10.45	17.81	9.49	12.54
S-61	JMML	8.94	9.55	5.41	5.92	4.56	4.48
S-62	JMML	16.78	16.91	12.12	13.8	9.02	12.62
S-63	JMML	17.07	22.22	13.72	20.8	13.93	17.35
S-64	JMML	27.35	27.22	16.18	23.71	16.14	17.85
S-65	JMML	13.03	18.27	10.42	16.26	9.17	8.55
S-66	JMML	16.01	16.22	10.04	12.15	6.73	9.41
S-67	JMML	17.81	18.19	12.91	16.61	12.6	11.44
S-68	JMML	11.21	11.83	7.53	9.14	7.7	7.59
S-69	JMML	9.47	9.11	5.32	6.09	4.82	5.55
S-70	JMML	13.27	14.09	7.16	9.94	6.74	8.57
S-71	JMML	7.77	8.82	4.61	5.64	4.31	4.5
S-72	JMML	8.73	9.52	4.84	5.85	4.29	4.52
S-73	JMML	39.37	36.4	21.52	29.74	17.85	22.22
S-74	JMML	27.46	41.25	27.4	27.48	22.51	24.93
S-75	JMML	13.43	13.86	6.57	9.05	6.49	7.15
S-76	JMML	22.21	19.1	13.61	18.16	12.43	12.96
S-77	JMML	13.31	14.42	7.34	9.22	7.24	8.03
S-78	JMML	25.31	23.55	23.06	27.12	21.56	23.62
S-79	JMML	16.71	15.92	10.89	14.67	10.67	10.65
S-80	JMML	18.76	20.23	13.95	18.88	12.21	13.28
S-81	JMML	23.26	27.95	22.14	21.4	13.91	14.01
S-82	JMML	13.88	15.55	10.13	10.78	8.58	7.98
S-83	JMML	13.58	15.82	5.93	12.02	6.84	8.28
S-84	JMML	23.87	67.78	43.59	20.96	13.98	13.99
S-85	JMML	11.35	15.54	3.16	4.72	3.61	6.23
S-86	JMML	20.8	25.58	11.31	13.89	10.04	10.54
S-87	JMML	15.57	19.16	12.67	31.41	24.38	21.17
S-88	JMML	18.32	22.37	13.86	15.52	11.05	10.03
S-89	JMML	13.95	10.21	3.23	4.62	3.26	3.14
S-90	JMML	7.44	5.75	2.75	3.59	2.25	3.26
S-91	JMML	5.57	4.85	3.42	3.64	2.48	3.18
S-92	JMML	11.1	11.31	7.3	11.35	6.21	6.98
S-93	JMML	7.06	8.68	3.98	5.68	3.21	3.33
S-94	JMML	22.95	15.96	5.02	5.76	4.16	4.53
S-95	JMML	8.31	8.83	2.93	5.21	2.84	4.22
S-96	JMML	13.98	22.12	10.94	11.00	8.02	9.00
S-97	JMML	14.42	16.63	11.85	13.29	9.86	9.35
S-98	JMML	26.02	52.44	15.4	18.8	14.27	12.92
S-99	JMML	12.46	15.87	7.93	12.27	8.06	8.46
S-100	JMML	16.67	22.11	11.46	12.42	10.02	10.18
S-101	JMML	6.19	5.9	2.79	3.24	1.98	3.02
S-102	JMML	13.29	14.25	6.89	7.68	5.57	5.46
S-103	JMML	17.93	20.89	11.73	13.9	11.09	11.81
S-104	JMML	23.83	16.43	7.76	11.07	8.71	16.77
S-105	JMML	17.47	21.84	9.43	11.19	8.25	9.44
S-106	JMML	24.51	26.77	21.78	35.02	32.88	33.76
S-107	JMML	9.77	12.04	5.96	8.5	5.78	6.51
S-108	JMML	26.01	34.31	12.21	24.53	15.97	13.78
S-109	JMML	13.3	14.75	7.03	8.42	6.2	6.09
S-110	JMML	11.94	12.54	10.28	12.12	8.62	9.03
S-111	JMML	13.46	14.51	10.78	15.86	9.67	13.47
C-1	healthy control	12.62	16.88	9.19	10.95	8.86	8.19
C-2	healthy control	13.83	16.55	8.68	10.02	7.36	6.82
C-3	healthy control	12.9	15.76	8.62	8.49	6.19	6.95
C-4	healthy control	3.9	3.49	2.17	2.59	1.88	2.38
C-5	healthy control	15.85	15.35	9.4	12.5	9.55	10.35
C-6	healthy control	16.52	15.32	11.16	14.57	10.98	10.35
C-7	healthy control	5.96	6.83	3.63	4.61	3.52	3.91
C-8	healthy control	7.94	9.83	4.65	6.67	3.55	4.69
C-9	healthy control	3.13	3.75	1.68	1.61	1.34	1.78
